# Supplementary material for: Nationwide Monitoring and Risk Assessment of Pesticide Residues in Fishery Products
Source: Toxics. 2025 Sep 14;13(9):778. doi: 10.3390/toxics13090778 (PMC12474335; doi:10.3390/toxics13090778)
Supplement: Supplementary file 1 [file toxics-13-00778-s001.zip]

Archive with 1 entries (1 files):
- toxics-3852954-supplementary.pdf
